# Supplementary material for: Pseudocapacitive Behavior of Blade-Coated Mo1.33CTx i-MXene Electrodes in Aqueous Electrolytes
Source: Nanomaterials (Basel). 2025 Oct 19;15(20):1593. doi: 10.3390/nano15201593 (PMC12566924; doi:10.3390/nano15201593)
Supplement: Supplementary file 1 [file nanomaterials-15-01593-s001.zip]

Archive with 1 entries (1 files):
- nanomaterials-3897792-supplementary.pdf
